# Supplementary material for: PLP1-Targeting Antisense Oligonucleotides Improve FOXG1 Syndrome Mice
Source: Int J Mol Sci. 2024 Oct 9;25(19):10846. doi: 10.3390/ijms251910846 (PMC11477415; doi:10.3390/ijms251910846)
Supplement: Supplementary file 1 [file ijms-25-10846-s001.zip]

Archive with 2 entries (2 files):
- ijms-3241222-supplementary figures.pdf
- ijms-3241222-supplementary tables.pdf
